# Supplementary material for: ERManI Is a Target of miR-125b and Promotes Transformation Phenotypes in Hepatocellular Carcinoma (HCC)
Source: PLoS One. 2013 Aug 5;8(8):e72829. doi: 10.1371/journal.pone.0072829 (PMC3733964; doi:10.1371/journal.pone.0072829)
Supplement: Table S1 — Pathological evaluation results of the liver tissue spectrum microarray. The tissue microarray slide containing 80 samples each with specific characterizations (position, sex, age, organ, pathology, disease grade, disease state, TNM score for classification of malignant tumors, and type of disease) was stained with the anti-ERManI antibody 1D6. A score for the percentage of stained cells (PS) and a score for the signal intensity (IS) were applied to each sample. (XLSX) [file pone.0072829.s001.xlsx]

## Sheet: Sheet1
position	sex	age	organ	pathology	grade	stage	tnm	type	PS score	IS score
A1	M	46	Liver	Hepatocellular carcinoma	1	II	T2N0M0	Malignant	5	3
A2	M	50	Liver	Hepatocellular carcinoma	1	II	T2N0M0	Malignant	3	1
A3	M	35	Liver	Hepatocellular carcinoma	1	II	T2N0M0	Malignant	3	1
A4	F	98	Liver	Hepatocellular carcinoma	1	III	T3N0M0	Malignant	5	3
A5	F	63	Liver	Hepatocellular carcinoma	1	II	T2N0M0	Malignant	2	1
A6	M	71	Liver	Hepatocellular carcinoma	1	III	T3N0M0	Malignant	4	2
A7	F	37	Liver	Hepatocellular carcinoma	2	III	T3N0M0	Malignant	4	2
A8	M	49	Liver	Hepatocellular carcinoma	2	III	T3N0M0	Malignant	5	2
A9	M	56	Liver	Hepatocellular carcinoma	2	III	T3N0M0	Malignant	2	1
A10	F	45	Liver	Hepatocellular carcinoma	2	III	T3N0M0	Malignant	5	2
B1	M	77	Liver	Hepatocellular carcinoma	1	II	T2N0M0	Malignant	5	3
B2	M	36	Liver	Hepatocellular carcinoma	2	II	T2N0M0	Malignant	5	3
B3	M	45	Liver	Hepatocellular carcinoma (liver and hyperplasia of bile duct)	-	II	T2N0M0	Malignant	4	3
B4	M	39	Liver	Hepatocellular carcinoma	2	II	T2N0M0	Malignant	5	3
B5	M	52	Liver	Hepatocellular carcinoma	2	III	T3N0M0	Malignant	5	3
B6	M	53	Liver	Hepatocellular carcinoma	2	III	T3N0M0	Malignant	4	3
B7	M	38	Liver	Hepatocellular carcinoma	2	III	T3N0M0	Malignant	3	2
B8	M	48	Liver	Hepatocellular carcinoma	2	II	T2N0M0	Malignant	5	3
B9	M	35	Liver	Hepatocellular carcinoma	2	III	T3N0M0	Malignant	2	1
B10	M	63	Liver	Hepatocellular carcinoma	2	III	T3N0M0	Malignant	2	1
C1	M	58	Liver	Hepatocellular carcinoma	2	III	T3N0M0	Malignant	5	3
C2	F	55	Liver	Hepatocellular carcinoma	3	III	T3N0M0	Malignant	0	0
C3	F	32	Liver	Hepatocellular carcinoma	2	III	T3N0M0	Malignant	1	1
C4	M	56	Liver	Hepatocellular carcinoma	2	II	T2N0M0	Malignant	5	3
C5	F	43	Liver	Hepatocellular carcinoma	3	Iva	T4N0M0	Malignant	5	3
C6	M	63	Liver	Hepatocellular carcinoma	3	III	T3N0M0	Malignant	3	2
C7	F	52	Liver	Hepatocellular carcinoma	3	III	T3N0M0	Malignant	3	2
C8	M	62	Liver	Hepatocellular carcinoma	3	III	T3N0M0	Malignant	2	1
C9	M	50	Liver	Hepatocellular carcinoma	3	III	T3N0M0	Malignant	5	2
C10	F	69	Liver	Hepatocellular carcinoma with necrosis	3	IVa	T4N0M0	Malignant	5	2
D1	M	66	Liver	Cholangiocellular carcinoma	1	II	T2N0M0	Malignant	3	2
D2	F	36	Liver	Cholangiocellular carcinoma	1	II	T2N0M0	Malignant	2	1
D3	F	39	Liver	Cholangiocellular carcinoma (sparse)	-	II	T2N0M0	Malignant	5	2
D4	F	58	Liver	Cholangiocellular carcinoma	2	II	T2N0M0	Malignant	5	3
D5	M	40	Liver	Cholangiocellular carcinoma	2	III	T3N0M0	Malignant	5	2
D6	F	40	Liver	Cholangiocellular carcinoma	2	III	T3N0M0	Malignant	5	3
D7	M	45	Liver	Cholangiocellular carcinoma	2	II	T2N0M0	Malignant	5	2
D8	F	48	Liver	Cholangiocellular carcinoma	2	II	T2N0M0	Malignant	4	1
D9	F	62	Liver	Cholangiocellular carcinoma	2	II	T2N0M0	Malignant	1	1
D10	F	69	Liver	Cholangiocellular carcinoma	2	-	TxNxMx	Malignant	5	2
E1	F	58	Liver	Cholangiocellular carcinoma	3	II	T2N0M0	Malignant	5	2
E2	F	70	Liver	Cholangiocellular carcinoma	3	II	T2N0M0	Malignant	5	2
E3	M	35	Abdominal cavity	Metastatic hepatocellular carcinoma	3	-	-	Metastasis	5	3
E4	M	41	Pelvic cavity	Metastatic hepatocellular carcinoma	3	-	-	Metastasis	5	2
E5	M	55	Right chest wall	Metastatic hepatocellular carcinoma	3	-	-	Metastasis	5	2
E6	F	56	Colon	Metastatic hepatocellular carcinoma (sparse)	-	-	-	Metastasis	5	2
E7	F	33	Left chest wall	Metastatic hepatocellular carcinoma	2	-	-	Metastasis	2	1
E8	M	41	Liver	Liver cirrhosis	-	-	-	Hyperplasia	5	1
E9	M	42	Liver	Liver cirrhosis	-	-	-	Hyperplasia	0	0
E10	M	56	Liver	Liver cirrhosis	-	-	-	Hyperplasia	5	2
F1	M	44	Liver	Liver cirrhosis	-	-	-	Hyperplasia	3	1
F2	M	51	Liver	Liver cirrhosis	-	-	-	Hyperplasia	5	2
F3	M	48	Liver	Liver cirrhosis	-	-	-	Hyperplasia	4	1
F4	M	39	Liver	Liver cirrhosis	-	-	-	Hyperplasia	3	1
F5	M	50	Liver	Liver cirrhosis	-	-	-	Hyperplasia	1	1
F6	F	48	Liver	Chronic active hepatitis	-	-	-	Inflammation	4	2
F7	M	68	Liver	Chronic persistent hepatitis	-	-	-	Inflammation	5	2
F8	M	54	Liver	Chronic active hepatitis	-	-	-	Inflammation	1	1
F9	M	43	Liver	Chronic active hepatitis	-	-	-	Inflammation	1	1
F10	M	50	Liver	Chronic active hepatitis	-	-	-	Inflammation	5	2
G1	M	50	Liver	Chronic active hepatitis	-	-	-	Inflammation	5	2
G2	F	56	Liver	Chronic active hepatitis	-	-	-	Inflammation	5	3
G3	M	60	Liver	Chronic active hepatitis	-	-	-	Inflammation	5	2
G4	M	58	Liver	Chronic active hepatitis	-	-	-	Inflammation	3	1
G5	M	43	Liver	Chronic active hepatitis	-	-	-	Inflammation	4	2
G6	F	52	Liver	Cancer adjacent tissue (chronic inflammation) of No. 27	-	-	-	AT	4	2
G7	M	57	Liver	Cancer adjacent tissue (liver cirrhosis)	-	-	-	AT	5	2
G8	F	55	Liver	Cancer adjacent tissue (liver cirrhosis) of No. 22	-	-	-	AT	5	2
G9	F	32	Liver	Cancer adjacent tissue (liver cirrhosis) of No. 23	-	-	-	AT	4	2
G10	M	63	Liver	Cancer adjacent tissue of No. 26	-	-	-	AT	4	2
H1	F	57	Liver	Cancer adjacent normal hepatic tissue (with inflammatory cell infiltrating portal area)	-	-	-	NAT	3	1
H2	M	60	Liver	Cancer adjacent normal hepatic tissue	-	-	-	NAT	0	0
H3	M	31	Liver	Cancer adjacent normal hepatic tissue	-	-	-	NAT	3	1
H4	M	34	Liver	Cancer adjacent normal hepatic tissue	-	-	-	NAT	1	1
H5	M	31	Liver	Cancer adjacent normal hepatic tissue	-	-	-	NAT	2	1
H6	F	27	Liver	Normal hepatic tissue	-	-	-	Normal	5	2
H7	F	21	Liver	Normal hepatic tissue	-	-	-	Normal	2	1
H8	F	40	Liver	Normal hepatic tissue	-	-	-	Normal	5	2
H9	M	47	Liver	Normal hepatic tissue	-	-	-	Normal	3	2
H10	F	21	Liver	Normal hepatic tissue	-	-	-	Normal	4	2
